# Supplementary material for: Incidence of COVID-19 and Influenza-Related Outcomes and Vaccinations in the United States, October 2022 Through December 2024
Source: Vaccines (Basel). 2026 May 8;14(5):424. doi: 10.3390/vaccines14050424 (PMC13211418; doi:10.3390/vaccines14050424)
Supplement: Supplementary file 1 [file vaccines-14-00424-s001.zip]

Archive with 1 entries (1 files):
- vaccines-4254709-supplementary.pdf
